# Supplementary material for: Correlation of Body Parameters and Age with Foot Arch Index and Stabilometric Variables in Physically Active Young Males and Females
Source: Sports (Basel). 2025 Sep 12;13(9):324. doi: 10.3390/sports13090324 (PMC12474270; doi:10.3390/sports13090324)
Supplement: Supplementary file 1 [file sports-13-00324-s001.zip]

Archive with 1 entries (1 files):
- sports-3743960-supplementary.pdf
